# Supplementary material for: DivA: detection of non-homologous and very divergent regions in protein sequence alignments
Source: BMC Res Notes. 2014 Nov 18;7:806. doi: 10.1186/1756-0500-7-806 (PMC4240845; doi:10.1186/1756-0500-7-806)
Supplement: Supplementary file 1 — Additional file 1: Manual annotation. This file contains the manually annotated very divergent regions of the 200 alignments including the very divergent species. (CSV 13 KB) [file 13104_2014_3322_MOESM1_ESM.csv]

Annotation	File	Species	Insertion	Wrong	Start	End
1	14631	PICPU			30	52
2	14586	ANAPL	Y		15	22
3	14586	CALAN	Y		120	130
4	14586	STRCA	Y		124	130
5	14583
6	14518	ANAPL			1	40
7	14518	ANAPL			567	658
8	14518	GALGA			1	40
9	14518	HUMAN			1	40
10	14518	MESUN			319	339
11	14518	MESUN			464	476
12	14518	MESUN			816	826
13	14518	MESUN			874	888
14	14518	PICPU			806	871
15	14518	STRCA			297	339
16	14518	TAUER			816	871
17	14518	TINMA			1	40
18	14378
19	14077	HUMAN	Y		1	47
20	14016
21	13996
22	13773
23	13747	ACACH	Y		250	270
24	13747	CHEMY	Y		250	270
25	13747	CORBR	Y		250	270
26	13747	GALGA	Y		260	270
27	13747	GEOFO	Y		250	270
28	13747	MELGA	Y		260	270
29	13747	MELUN	Y		250	270
30	13747	NESNO	Y		260	270
31	13691
32	13683
33	13657	HUMAN	Y		1	57
34	13657	HUMAN	Y		131	165
35	13595	HUMAN	Y		1	162
36	13576
37	13460	ANAPL	Y		1	371
38	13460	APAVI	Y		414	418
39	13460	PHORU	Y		414	425
40	13250	FULGL			155	162
41	13250	MERNU			151	161
42	13174	HUMAN	Y		1	17
43	13174	MELGA			74	83
44	13155	NESNO	Y		196	202
45	13003	ANOCA			232	264
46	13003	ANOCA			400	710
47	13003	CHEMY	Y		1490	1500
48	13003	MANVI			58	72
49	13003	STRCA			1108	1273
50	12993
51	12956
52	12890
53	12862
54	12696
55	12690	ANAPL	Y		1	29
56	12690	PODCR			74	79
57	12673	PODCR			165	313
58	12520	HUMAN			273	312
59	12520	HUMAN	Y		511	540
60	12423	ANAPL			225	291
61	12423	CUCCA	Y		528	536
62	12423	MELGA			427	656
63	12417
64	12415
65	12411	EGRGA			249	663
66	12411	NIPNI			236	254
67	12411	PHORU			230	439
68	12401	ANOCA	Y		867	892
69	12401	ANOCA			3187	3256
70	12401	PELCR			3188	3196
71	12288	CALAN			485	501
72	12277
73	12256
74	12094
75	12065
76	12054
77	12053	CALAN	Y		111	117
78	11907
79	11764	FULGL	Y		860	873
80	11677	GALGA			177	192
81	11677	PHACA			177	190
82	11677	PICPU			177	192
83	11657	ACACH	Y		147	171
84	11657	CALAN	Y		147	171
85	11657	COLST	Y		147	171
86	11657	MANVI	Y		147	171
87	11657	MELUN	Y		147	171
88	11657	NESNO	Y		147	171
89	11657	NIPNI	Y		147	171
90	11611
91	11585
92	11552
93	11545	MERNU	Y		275	284
94	11466
95	11463
96	11422
97	11407	CALAN			322	341
98	11407	COLLI			318	341
99	11407	GEOFO			315	338
100	11407	NESNO			318	341
101	11407	TAUER			318	341
102	11407	TYTAL			318	341
103	11404	ANOCA	Y		1	10
104	11404	CARCR			140	156
105	11404	CATAU			154	156
106	11404	CHEMY	Y		230	242
107	11404	CHEMY	Y		323	330
108	11404	EURHE			154	156
109	11404	HALAL			154	156
110	11404	TINMA			263	270
111	11402
112	11117
113	11071	APAVI			768	806
114	11071	CALAN			175	206
115	11071	CARCR			592	640
116	11071	CHEMY			825	876
117	11071	CORBR			681	757
118	11071	CUCCA			592	624
119	11071	GALGA			206	330
120	11071	GAVST	Y		219	225
121	11071	HALAL			210	235
122	11071	HALAL			588	640
123	11071	LEPDI			591	640
124	11071	MERNU			866	885
125	11071	OPHHO			591	613
126	11057
127	11030	ANAPL			69	110
128	11030	HUMAN	Y		136	143
129	11030	MELUN			35	62
130	10980	CALAN			46	98
131	10970
132	10926	ANOCA	Y		1	30
133	10903	HUMAN	Y		1	19
134	10889	ANOCA	Y		30	50
135	10876
136	10815
137	10634	HUMAN			1	26
138	10568
139	10227	HUMAN	Y		1389	1397
140	10221	GEOFO	Y		307	319
141	10221	GEOFO	Y		577	582
142	10221	GEOFO	Y		642	652
143	10138	MERNU	Y		36	44
144	10128
145	10094
146	9914
147	9901	ANOCA	Y		1	32
148	9901	EURHE	Y		170	178
149	9901	FALPE			80	112
150	9901	PICPU	Y		181	197
151	9869	MANVI			518	563
152	9865	HALLE			351	365
153	9865	LEPDI			579	587
154	9841	HUMAN			429	462
155	9664	ALLIG			141	150
156	9664	ALLIG			216	311
157	9664	ANOCA			195	335
158	9664	CHEMY			196	326
159	9660	ANOCA			834	990
160	9660	CHEMY	Y		42	50
161	9660	CORBR			835	1026
162	9660	GEOFO			125	173
163	9660	GEOFO			834	927
164	9660	HUMAN	Y		1	16
165	9660	HUMAN	Y		365	374
166	9660	HUMAN			834	990
167	9660	MELGA			375	432
168	9660	PHACA			665	700
169	9660	PICPU			375	410
170	9627
171	9613
172	9572	GAVST			299	307
173	9557
174	9502	EURHE	Y		759	769
175	9502	HUMAN	Y		1	17
176	9502	HUMAN			142	196
177	9502	NIPNI			23	33
178	9502	PHALE	Y		759	769
179	9492	GALGA			28	37
180	9492	HALLE			189	226
181	9492	MERNU	Y		53	57
182	9472
183	9460	ANOCA			278	294
184	9441	CHEMY			52	73
185	9384
186	9336	HUMAN	Y		1	1412
187	9336	HUMAN			1589	1607
188	9336	PHACA			2562	2575
189	9157	ACACH	Y		480	490
190	9157	ALLIG			774	786
191	9157	COLLI	Y		428	437
192	9157	HUMAN			308	701
193	9157	HUMAN			777	805
194	9157	NESNO	Y		450	461
195	9157	PODCR	Y		563	583
196	9118	CHLUN	Y		612	620
197	9118	GAVST	Y		608	620
198	9118	MELGA			209	330
199	8969	MANVI			445	466
200	8969	MELGA	Y		129	135
201	8969	PHALE	Y		201	211
202	8942	CAPCA			418	461
203	8942	GAVST			448	473
204	8942	GAVST			873	904
205	8942	HUMAN			26	43
206	8942	LEPDI			418	469
207	8942	PHALE			418	448
208	8942	TINMA			406	458
209	8942	TINMA			784	790
210	8869	HUMAN			54	93
211	8794	EURHE			34	36
212	8794	PODCR			24	36
213	8794	TINMA			53	78
214	8771
215	8721	HUMAN	Y		1	12
216	8707	ANOCA	Y		1	22
217	8707	HUMAN			37	57
218	8628	ANAPL			36	72
219	8628	CALAN			581	609
220	8628	CHAVO			600	605
221	8628	CORBR			108	129
222	8628	CORBR			600	608
223	8628	EGRGA			78	102
224	8628	EGRGA			600	609
225	8628	GEOFO			47	70
226	8628	HALLE			669	735
227	8541	CATAU			133	146
228	8541	HUMAN	Y		1	15
229	8536	ANAPL			749	776
230	8536	EURHE	Y		582	591
231	8536	GAVST			159	169
232	8536	GAVST			162	171
233	8536	GAVST			369	417
234	8536	HALAL			668	727
235	8536	NESNO			172	176
236	8536	OPHHO			728	732
236	8536	OPHHO	Y		733	744
237	8536	OPHHO			850	889
238	8536	PELCR			54	70
239	8536	PHACA			748	810
240	8536	PICPU			748	810
241	8536	PODCR			766	809
242	8501	PHACA	Y		374	377
243	8365	TAEGU			46	100
244	8308	CALAN	Y		1504	1513
245	8308	MELGA			201	291
246	8222	ALLIG	Y		234	246
247	8217	CARCR			128	218
248	8217	HUMAN	Y		810	829
249	8217	MELUN			274	315
250	8217	OPHHO			288	307
251	8217	PTEGU			684	715
252	8123	HUMAN	Y		1	14
253	8117	ACACH			293	333
254	8117	HUMAN	Y		1	40
255	8086	ANOCA	Y		77	97
256	8086	BUCRH			172	212
257	8081	HUMAN	Y		335	394
258	8056	PICPU			66	100
259	8056	PICPU			151	186
260	8056	PICPU		Y
261	8055	ACACH	Y		91	100
262	8055	CHEMY	Y		90	100
263	8009	ANOCA			12	15
264	8009	CHEMY			350	398
265	8009	GALGA			153	163
266	8009	PICPU			218	281
267	8009	PICPU			399	441
268	7922
269	7844	ANAPL	Y		279	286
270	7844	CALAN			296	322
271	7844	CHEMY	Y		383	389
272	7844	GALGA	Y		270	278
273	7844	GALGA			392	478
274	7844	NIPNI			297	312
275	7844	PHALE	Y		302	311
276	7844	PHALE	Y		467	479
277	7844	STRCA			298	319
278	7789
279	7766	ALLIG			821	862
280	7766	CHEMY			1151	1180
281	7766	GEOFO			819	862
282	7766	GEOFO			1144	1179
283	7766	HUMAN			824	873
284	7766	LEPDI			823	857
285	7766	NESNO			823	858
286	7766	TINMA			1143	1185
287	7746	HALLE	Y		198	209
288	7739	CHAPE	Y		351	352
289	7739	COLLI	Y		325	326
290	7739	CORBR	Y		413
291	7739	HUMAN			28	42
292	7614
293	7528
294	7455	ANOCA	Y		581	736
295	7455	HUMAN	Y		1	224
296	7364	ANOCA	Y		1	44
297	7364	GALGA	Y		1	44
298	7364	TAEGU	Y		1	44
299	7298	COLLI	Y		250	263
300	7298	HUMAN	Y		1	57
301	7236	COLST	Y		288	297
302	7236	HUMAN	Y		1	54
303	7236	HUMAN	Y		518	529
304	7236	HUMAN			1049	1195
305	7236	PODCR			94	225
306	7173	MELGA			199	322
307	7173	NIPNI			56	88
308	7079	ACACH			315	328
309	7079	APTFO	Y		848	854
311	7079	CHLUN			824	845
312	7079	COLLI			327	341
313	7079	EGRGA			615	724
314	7079	HUMAN	Y		1	233
315	7079	HUMAN			676	717
316	7079	PHACA	Y		303	340
317	7079	TINMA			323	342
318	7032	ALLIG			28	30
319	7032	COLLI			33	72
320	6802
321	6618	BUCRH			13	23
322	6559	GALGA			559	572
323	6559	GAVST			29	414
324	6559	GAVST		Y
325	6559	MELGA			227	591
326	6559	MELGA			664	690
327	6559	PELCR			594	596
328	6551	LEPDI			288	293
329	6551	MELUN			1	34
330	6333	GALGA			77	109
331	6232	HUMAN	Y		150	203
332	6075	EGRGA	Y		49	52
333	6005	TAEGU			252	334
334	5686	MANVI			235	253
335	5686	PHACA	Y		122	134
336	5686	PICPU	Y		242	263
337	5142	ALLIG	Y		330	346
338	5142	FALPE	Y		256	277
339	5142	HALAL			750	775
340	5142	LEPDI	Y		372	383
341	5142	MANVI			180	205
342	5142	MANVI			745	780
343	5142	MESUN			597	720
344	5142	TAUER			755	783
345	5142	TINMA	Y		51	59
346	5142	TINMA			639	765
347	5136	ANOCA			15	20
348	5136	CUCCA	Y		343	364
349	5136	GALGA			19	70
350	5136	HUMAN			1	18
351	5032	ANOCA	Y		138	139
352	5032	CUCCA			535	550
353	5032	EURHE			521	536
354	5032	GALGA			386	421
355	5032	GEOFO			508	527
356	5032	HUMAN	Y		234	238
357	5032	MANVI			492	550
358	5032	MANVI			514	544
359	5032	MESUN	Y		422	429
360	5032	TINMA	Y		211	214
361	5027	CATAU			414	428
362	5027	CUCCA			338	350
363	5027	GEOFO	Y		684	687
364	5027	HUMAN			467	521
365	5006	TAEGU			327	334
366	5006	TAEGU			350	375
367	4993
368	4689	FALPE	Y		227	234
369	4689	TYTAL	Y		301	303
370	4594	ACACH			161	166
371	4594	ACACH	Y		845	847
372	4594	ALLIG			178	182
373	4594	ANAPL	Y		984	986
374	4594	APAVI	Y		384	386
375	4594	APAVI	Y		683	684
376	4594	APAVI	Y		753	765
377	4594	CHAPE			1669	1670
378	4594	CHEMY			178	182
379	4594	CHEMY	Y		859	863
380	4594	GEOFO	Y		921
381	4594	MANVI	Y		1113	1115
382	4594	MELGA	Y		988	991
383	4594	PHALE	Y		831	841
384	4594	PICPU	Y		1975	1980
385	4572	ACACH	Y		390	399
386	4572	PHORU	Y		390	399
387	4572	PICPU			470	474
388	4565	APAVI			444	449
389	4565	CARCR			469	495
390	4565	CATAU			444	449
391	4565	FULGL			469	473
392	4565	PICPU			469	564
393	4565	TAEGU			172	289
394	4439	ANOCA			260	332
395	4439	ANOCA	Y		471	472
396	4439	ANOCA	Y		586	588
397	4439	CHEMY	Y		586	588
398	4439	HUMAN	Y		586	588
399	4439	HUMAN			848	874
400	4439	HUMAN			899	953
401	4439	MANVI			199	265
402	4439	MANVI			718	757
403	4439	OPHHO			453	455
404	4439	PHALE			235	240
405	4439	PICPU			169	203
406	4439	PICPU	Y		423
407	4439	STRCA	Y		386
408	4439	TINMA	Y		561
409	4363	ALLIG	Y		403	410
410	4363	ANOCA	Y		199	203
411	4363	FULGL	Y		291	301
412	4363	MELGA			250	264
413	4363	TAEGU			307	329
414	4342	ACACH	Y		515	519
415	4342	ANOCA	Y		1	145
416	4342	GALGA	Y		1	125
417	4342	HALLE	Y		454	458
418	4342	MANVI	Y		516	519
419	4342	NIPNI			370	401
420	4179	ANOCA			269	323
421	4179	APAVI	Y		385	389
422	4179	GAVST	Y		101	110
423	4179	STRCA			99	145
424	4164	CALAN	Y		34	38
425	4164	HUMAN	Y		56	153
426	3994	EURHE	Y		323	330
427	3994	HALLE			296	316
428	3994	MELUN			244	270
429	3921	ANAPL	Y		229	240
430	3921	ANOCA	Y		455	462
431	3921	CALAN	Y		174	191
432	3921	CHLUN	Y		149	151
433	3921	COLST	Y		130	133
434	3921	HUMAN	Y		455	462
435	3895	ANOCA	Y		261	313
436	3895	HUMAN	Y		261	313
437	3869	PICPU			517	600
438	3869	PICPU			714	750
439	3869	PICPU			845	886
440	3857	GEOFO	Y		92	95
442	3852	ACACH			768	830
443	3852	ALLIG	Y		913	920
444	3852	CAPCA			921	959
445	3852	STRCA	Y		809	813
446	3766	HUMAN	Y		399	403
447	3766	HUMAN			408	450
448	3528	HALLE			208	225
449	3528	TINMA	Y		98	107
450	3456	BUCRH	Y		319	325
451	3447	ACACH			259	262
452	3447	ALLIG	Y		350	368
453	3447	BUCRH	Y		58	66
454	3447	COLLI	Y		394	401
455	3447	MELGA	Y		57	71
456	3447	MELGA			279	401
457	3230	CARCR	Y		72	80
458	3230	HALAL			415	418
459	3230	TAUER			59	67
460	3215	CHLUN	Y		217	229
461	3177	ACACH	Y		230	238
462	3177	ANOCA			441	467
463	3177	CHEMY			486	505
464	3177	CUCCA			126	181
465	3177	CUCCA			412	435
466	3177	EURHE	Y		231	238
467	3177	PHACA	Y		181	189
468	3177	PICPU			109	229
469	3177	TYTAL	Y		26	34
470	3072	MERNU	Y		102	108
471	3072	PICPU	Y		435	438
472	2846	CHEMY			239	290
473	2846	HALLE			125	366
474	2846	MELUN			160	273
475	2692	BUCRH			102	117
476	2685	TYTAL			404	426
477	2663	ANOCA			231	284
478	2623
479	2612	ANOCA	Y		226	239
480	2612	CARCR	Y		286	292
481	2612	CARCR			352	375
482	2612	COLLI	Y		544	553
483	2612	PHACA	Y		86	90
484	2552	EURHE	Y		202	206
485	2142
486	1905
487	1779	ALLIG	Y		1607	1622
488	1779	ANOCA			824	837
489	1779	ANOCA			2250	2286
490	1779	CAPCA	Y		1275	1294
491	1779	CHEMY			983	1028
492	1779	CHLUN			986	1001
493	1779	COLLI			988	1007
494	1779	CUCCA			1004	1033
495	1779	EGRGA			986	1000
496	1779	FALPE			647	678
497	1779	FULGL			991	1005
498	1779	GAVST	Y		1253	1269
499	1779	GAVST			1594	1626
500	1779	PYGAD			1269	1279
501	1754
502	1725	HUMAN	Y		1	45
503	1725	TAEGU			171	182
504	1579	ACACH			383	436
505	1579	ANAPL			72	94
506	1579	ANAPL			197	248
507	1579	CHAVO			210	217
508	1579	CHAVO			383	426
509	1579	HALAL			197	247
510	1579	MELGA			320	377
511	1579	OPHHO			383	431
512	1579	PHACA			319	330
513	1579	PHALE	Y		365	382
514	1579	PTEGU			383	424
515	1579	TAUER			214	219
516	1579	TINMA			73	94
517	1544	ANOCA			537	577
518	1544	TINMA			614	628
519	1523	PYGAD			190	245
520	1493
521	1408	PTEGU			118	135
522	1399	MESUN			13	210
523	1346
524	1340	HUMAN	Y		863	891
525	1340	OPHHO			1237	1318
526	1212	HUMAN	Y		1	120
527	1212	HUMAN	Y		423	438
528	1212	TINMA	Y		423	438
529	1071
530	966	CALAN			26	34
531	508	TINMA	Y		310	315
532	497	HUMAN			86	94
533	432	GALGA			336	444
534	432	HUMAN			336	444
535	432	MANVI			336	444
536	432	MELGA			213	252
537	432	MELGA			336	444
538	432	PHACA			213	234
539	432	PICPU			336	444
540	432	TAEGU			336	444
541	426
542	395	NIPNI	Y		71	73
543	371
544	206
545	142	CARCR	Y		100	126
546	142	CORBR			547	576
547	142	GAVST	Y		470	480
548	142	TINMA			272	405
549	141	APAVI	Y		39	41
550	133
